# Supplementary material for: Optimizing synthetic cystic fibrosis sputum media for growth of non-typeable Haemophilus influenzae
Source: Access Microbiol. 2025 Jun 20;7(6):000979.v3. doi: 10.1099/acmi.0.000979.v3 (PMC12181625; doi:10.1099/acmi.0.000979.v3)
Supplement: Uncited Supplementary Material 2. [file acmi-7-00979-s002.xlsx]

## Sheet: Table 1
Table 1: Strains and isolates used.
Species	Strain	Culture conditions	Source
Haemophilus influenzae	NCTC 12975	supplemented BHI agar overnight at 37C 5% CO2	National Collection of Type Cultures
Haemophilus influenzae	NCTC 12699	supplemented BHI agar overnight at 37C 5% CO2	National Collection of Type Cultures
Haemophilus influenzae	NCTC 11315	supplemented BHI agar overnight at 37C 5% CO2	National Collection of Type Cultures
Haemophilus influenzae	NCTC 4560	supplemented BHI agar overnight at 37C 5% CO2	National Collection of Type Cultures
Haemophilus influenzae	375 - gfp tagged streptomycin resistant	supplemented BHI agar and 2 µg/mL streptomycin at 37C 5% CO2	Cody, Alison J., et al. "High rates of recombination in otitis media isolates of non-typeable Haemophilus influenzae." Infection, Genetics and Evolution 3.1 (2003): 57-66.
Pseudomonas aeruginosa	PAO1 containing gfp at the att::Tn7 insertion site, GmR	LB agar overnight at 37C	Holloway BW. Genetic recombination in Pseudomonas aeruginosa. J Gen Microbiol. 1955;13(3):572-81.

## Sheet: Table 2
Table 2: Clinical Haemophilus influenzae cystic fibrosis isolates used.
Clinical isolates
Species	ID	Culture conditions	Age of patient when sample was taken	Source
Haemophilus Influenzae	ID1	supplemented BHI agar overnight at 37C 5% CO2	1.1	The Swiss Cystic Fibrosis Infant Lung Development (SCILD) cohort
Haemophilus Influenzae	ID3	supplemented BHI agar overnight at 37C 5% CO2	6.6
Haemophilus Influenzae	ID8	supplemented BHI agar overnight at 37C 5% CO2	6.7
Haemophilus Influenzae	ID10	supplemented BHI agar overnight at 37C 5% CO2	4.6
Haemophilus Influenzae	ID11	supplemented BHI agar overnight at 37C 5% CO2	6.5
Haemophilus Influenzae	ID21	supplemented BHI agar overnight at 37C 5% CO2	3.9
Haemophilus Influenzae	ID22	supplemented BHI agar overnight at 37C 5% CO2	6.6
Haemophilus Influenzae	ID33	supplemented BHI agar overnight at 37C 5% CO2	5.8
Haemophilus Influenzae	ID35	supplemented BHI agar overnight at 37C 5% CO2	1.7
Haemophilus Influenzae	ID36	supplemented BHI agar overnight at 37C 5% CO2	2.9
Haemophilus Influenzae	ID37	supplemented BHI agar overnight at 37C 5% CO2	5.8
Haemophilus Influenzae	ID41	supplemented BHI agar overnight at 37C 5% CO2	4.4
Haemophilus Influenzae	ID42	supplemented BHI agar overnight at 37C 5% CO2	6.6
Haemophilus Influenzae	ID45	supplemented BHI agar overnight at 37C 5% CO2	4.3
Haemophilus Influenzae	ID46	supplemented BHI agar overnight at 37C 5% CO2	3.3
Haemophilus Influenzae	ID47	supplemented BHI agar overnight at 37C 5% CO2	5.8
Haemophilus Influenzae	ID55	supplemented BHI agar overnight at 37C 5% CO2	0.3
Haemophilus Influenzae	ID58	supplemented BHI agar overnight at 37C 5% CO2	4.4
Haemophilus Influenzae	ID60	supplemented BHI agar overnight at 37C 5% CO2	7.2
Haemophilus Influenzae	ID61	supplemented BHI agar overnight at 37C 5% CO2	1.3
Haemophilus Influenzae	ID63	supplemented BHI agar overnight at 37C 5% CO2	2.1

## Sheet: Table 3
Table 3: SCFM1 recipe.
Step 1	Chemical	Amount	Instructions	Final mM in 1L SCFM
	NaCl	3.03 g	Add salts and water to clean bottle, used only for preparation of SCFM	51.85
	KCl	1.114 g		14.94
	dH2O	640 ml		N/A
Step 2	Chemical	Molarity of stock made in water, filter-sterilized and stored at 4°C	Instructions	Final mM in 1L SCFM
	Na2HPO4	0.125 M	Add 10 ml of each stock to the salts and water prepared in step 1	1.25
	NaH2PO4	0.13 M		1.3
	NH4Cl	0.228 M		2.28
	KNO3	0.0348 M		0.35
	K2SO4	0.0271 M		0.27
	MOPS	1 M		10
Step 3	Chemical		Instructions	Final mM in 1L SCFM
	19 amino acids solutions prepared according to section a)		Add 10 ml of each stock to the solution prepared in steps 1 and 2.	See section b)
Step 4	Chemical		Instructions	Final mM in 1L SCFM
	HCl or NaOH as required		Use to adjust pH of solution prepared in steps 1-3 to 6.8. Record volume of acid/base added.	N/A
Step 5	Chemical		Instructions	Final mM in 1L SCFM
	dH2O		Add to solution prepared in steps 1-4, to a final volume of 960 ml	N/A
Step 6	Chemical	Molarity of stock made in water, filter-sterilized and stored at 4°C	Instructions	Final mM in 1L SCFM
	CaCl2	0.175 M	Add 10 ml of each stock to the solution prepared in steps 1-5	1.75
	MgCl2	0.0606 M		0.61
Step 7	Chemical	Molarity of stock made in water, filter-sterilized and stored at 4°C	Instructions	Final mM in 1L SCFM
	L-Lactic acid	0.93 M	Purchased as solution with a density gradient of 1.209 g/ml. Add 2.77 ml of this to 30 ml dH2O. pH to 7 with 5 M NaOH and then make up to 40 ml with dH2O. Add 10 ml to the solution prepared in steps 1-6.	9.3
Step 8	Chemical	Molarity of working stock made in water, immediately before adding to the recipe	Instructions	Final mM in 1L SCFM
	FeSO4.7H2O	0.00036 M	Make a 0.036 M master stock, which can be filter sterilized and stored at 4°C for as long as the solution remains free of precipitate. To make the working stock, add 110 µl of the master stock to 9.890 ml dH2O and add the working stock to the solution prepared in steps 1-7.	0.0036
Step 9	Filter sterilse
a) Preparation of amino acid stocks; filter sterilize before use and store at 4°C.
Amino Acid	mM stock	Molecular Weight	g per 40 ml	Instructions	Final mM in 1 L SCFM
Alanine	178	89.09	0.634	Dissolve in water	1.78
Arginine	30.6	174.2	0.213	Dissolve in water	0.306
Aspartate	82.7	133.1	0.44	Dissolve in 0.5 M NaOH	0.827
Cysteine	16	121.16	0.078	Dissolve in water	0.16
Glutamic Acid	154.9	147.13	0.912	Dissolve in 1 M HCl	1.549
Glycine	120.3	75.07	0.361	Dissolve in water	1.203
Histidine	51.9	155.15	0.322	Dissolve in water	0.519
Isoleucine	112.1	131.17	0.588	Dissolve in water by heating to 50°C for 30 mins on a shaker	1.121
Leucine	160.9	131.17	0.844	Dissolve in water	1.609
Lysine	212.8	146.19	1.244	Dissolve in water	2.128
Methionine	63.3	149.21	0.378	Dissolve in water	0.633
Ornithine-HCl	67.6	168.6	0.456	Dissolve in water	0.676
Phenylalanine	53	165.19	0.35	Dissolve in water	0.53
Proline	166	115.13	0.764	Dissolve in water	1.66
Serine	144.6	105.09	0.608	Dissolve in water	1.446
Threonine	107.2	119.12	0.511	Dissolve in water	1.072
Tryptophan	1.3	204.23	0.011	Dissolve in 0.2 M NaOH	0.013
Tyrosine	80.2	181.19	0.581	Dissolve in 1M NaOH	0.802
Valine	111.7	117.15	0.523	Dissolve in water	1.117
*NAD (2 µg/ml) and hemin (10 µg/ml), or FBS (2%) can be added post filterstilisation for SCFM1.FBS or SCFM1.XV

## Sheet: Table 4
Table 4: SCFM2.SA.XV, and SCFM2.M.XV recipe.
Step 1	Chemical	Amount	Instructions	Final mM in 500 ml SCFM	Total volume in bottle so far (ml)
	Salmon Sperm eDNA	300 mg	Weigh and UV sterilize for 20 minutes, do not add yet
Step 2	Chemical	Amount	Instructions	Final mM in 500 ml SCFM	Total volume in bottle so far (ml)
	NaCl	1.515g	Add salts and water to clean bottle, used only for preparation of SCFM	51.85
	KCl	0.557g		14.94
	dH2O	320 mL		N/A	320
Step 3	Chemical	Molarity of stock made in water, filter-sterilized and stored at 4°C	Instructions	Final mM in 500 ml SCFM	Total volume in bottle so far (ml)
	Na2HPO4	0.125 M	Add 5 ml of each stock to the salts and water prepared in step 1	1.25
	NaH2PO4	0.13 M		1.3
	NH4Cl	0.228 M		2.28
	KNO3	0.0348 M		0.35
	K2SO4	0.0271 M		0.27
	MOPS	1 M		10	350
Step 4	Chemical		Instructions	Final mM in 500 ml SCFM	Total volume in bottle so far (ml)
	19 amino acids solutions prepared according to section b)		Add 5 ml of each stock to the solution prepared in steps 1 and 2.	See section b)	445
Step 5	Chemical		Instructions	Final mM in 500 ml SCFM	Total volume in bottle so far (ml)
	HCl or NaOH as required		Use to adjust pH of solution prepared in steps 1-3 to 6.8. Record volume of acid/base added.	N/A
Step 6	Chemical		Instructions	Final mM in 500 ml SCFM
	Water		Add to final volume of 480. 87 mL	N/A	481.17 mL
Step 7	Chemical	Molarity of stock made in water, filter-sterilized and stored at 4°C	Vol. stock to add	Final mM in 500 ml SCFM	Total volume in bottle so far (ml)
	Dextrose (D-glucose)	1	1500 µl	3
	L-lactic acid at pH7	1	4650 µl	9.3
* different stock concentrations to SCFM1	CaCl2 * 2H2O	1	877 µl	1.754
	MgCl2 * 6H2O	1	303 µl	0.606
	FeSO4 * 7H2O	0.0036M	500 µl	0.0036
	N-acetylglucosamine	0.25	600 µl	0.3
	Chemical	Molarity of stock made in water, filter-sterilized and stored at 4°C	Vol. stock to add	Final µg/mL in 500 ml SCFM
	1,2-dioleoyl-sn-glycero-3-phosphocholine (DOPC)	250 mg/mL dissolved in cholorform	200 µl	100 µg/ml
	N-Acetylneuraminic acid	stock at 45 mg/ml in DMSO	5 mL	450 µg/ml
	NAD	stock 5 mg/mL	200 µL	2 µg/ml	495 mL
Step 8	Filter sterilise
Step 9	Hemin	stock 1 mg/mL	5 mL	10 µg/ml	500 mL
Step 10	add 300mg of salmon sperm eDNA and shake to create final, SCFM2.SA.XV
Supplementary : SCFM2.M (Bovine Maxillary Mucin)
* For SCFM2 with bovine maxillary mucin, replace N-acetylneuraminic acid with 5 mL of dH20
Weigh out 500 mg bovine maxilalry mucin and UV sterilize, mix every 30 minutes and repeat for 3-4 hours
Add alongside salmon sperm eDNA following filter sterilization
Can remove NAD and hemin and replace with 10 mL of dH20 for SCFM2 and SCFM2.SA, or replace with 10 mL FBS for SCFM2.M.FBS and SCFM2.SA.FBS
SCFM3:
SCFM2.SA recipe is used with the additions of:
p-aminobenzoate	200 µM
NAD	10 µg/ml
adenine	10 µg/ml
guanine	10 µg/ml
xanthine	10 µg/ml
hypoxanthine	10 µg/ml
